# Supplementary material for: Radioprotective Effects and Mechanisms of One-Year and Seven-Year White Tea Extracts Against 137Cs Radiation-Induced Cell Damage
Source: Molecules. 2025 Mar 25;30(7):1448. doi: 10.3390/molecules30071448 (PMC11990172; doi:10.3390/molecules30071448)
Supplement: Supplementary file 1 [file molecules-30-01448-s001.zip]

Archive with 1 entries (1 files):
- molecules-3472129-supplementary.xlsx
