# Supplementary material for: Radioprotective Effects and Mechanisms of One-Year and Seven-Year White Tea Extracts Against 137Cs Radiation-Induced Cell Damage
Source: Molecules. 2025 Mar 25;30(7):1448. doi: 10.3390/molecules30071448 (PMC11990172; doi:10.3390/molecules30071448)
Supplement: Supplementary file 1 [file molecules-30-01448-s001.zip › molecules-3472129-supplementary.xlsx]

## Sheet: Table S1
NO	m/z	RT [min]	Reference Ion	Compounds		WT-1-1	WT-1-2	WT-1-3	WT-7-1	WT-7-2	WT-7-3	WT-1 AVE	WT-1 STD	WT-7 AVE	WT-7 STD
1	314.091	1.752	[M+H]+1	(S)-5'-Deoxy-5'-(methylsulfinyl)adenosine	Alkaloids	3.1639e+08	2.99999e+08	3.12692e+08	4.29029e+08	4.42405e+08	4.41646e+08	309.694	8.59667	437.693	7.51331
2	298.096	5.87	[M+H]+1	5'-Methylthioadenosine	Alkaloids	2.2349e+08	2.08771e+08	2.21959e+08	1.90302e+08	1.94635e+08	1.89689e+08	218.073	8.09263	191.542	2.69623
3	136.062	0.689	[M+H]+1	Adenine	Alkaloids	1.653e+07	9.65086e+06	1.18436e+07	9.28693e+06	1.17999e+07	1.01587e+07	12.6748	3.5141	10.4152	1.27596
4	268.104	1.971	[M+H]+1	Adenosine	Alkaloids	1.27497e+08	1.30483e+08	1.27625e+08	1.91232e+08	1.89837e+08	1.90532e+08	128.535	1.68842	190.534	0.697253
5	346.056	1.022	[M-H]-1	AMP	Alkaloids	2.31494e+07	2.40824e+07	2.49596e+07	3.35649e+07	3.34191e+07	3.3047e+07	24.0638	0.905222	33.3436	0.267058
6	195.087	7.549	[M+H]+1	Caffeine	Alkaloids	6.88792e+09	7.26048e+09	7.43013e+09	8.1631e+09	8.79352e+09	8.22505e+09	7192.84	277.358	8393.89	347.477
7	104.107	0.615	[M+H]+1	Choline	Alkaloids	1.60929e+09	1.66976e+09	1.61179e+09	1.63076e+09	1.67972e+09	1.67676e+09	1630.28	34.2142	1662.41	27.4518
8	322.044	1.026	[M-H]-1	CMP	Alkaloids	665533	801812	832602	1.09454e+06	1.12423e+06	989295	0.766649	0.0889122	1.06935	0.0709037
9	112.05	0.701	[M+H]+1	Cytosine	Alkaloids	1.47303e+06	3.01598e+06	3.04184e+06	2.01761e+06	2.76267e+06	2.31909e+06	2.51028	0.898378	2.36646	0.374781
10	258.11	0.637	[M+H]+1	Glycerophosphocholine	Alkaloids	2.90451e+08	2.75247e+08	2.92362e+08	1.74864e+08	1.75498e+08	1.83947e+08	286.02	9.37814	178.103	5.07083
11	362.051	1.023	[M-H]-1	GMP	Alkaloids	6.12886e+06	5.79621e+06	5.95238e+06	9.08109e+06	8.95077e+06	8.64014e+06	5.95915	0.166426	8.89067	0.226536
12	152.057	0.696	[M+H]+1	Guanine	Alkaloids	3.0293e+06	2.85448e+06	2.4993e+06	3.04338e+06	5.0318e+06	4.50143e+06	2.79436	0.27007	4.1922	1.02965
13	135.03	0.666	[M-H]-1	Hypoxanthine	Alkaloids	4.42751e+07	4.57569e+07	4.53786e+07	3.79208e+07	3.71424e+07	4.03014e+07	45.1369	0.769916	38.4549	1.64581
14	134.081	0.694	[M+H]+1	N-Lactoyl ethanolamine	Alkaloids	1.24782e+07	2.06476e+06	1.47522e+07	1.03248e+07	1.52952e+07	1.20338e+07	9.76507	6.7649	12.5513	2.52529
15	184.073	0.621	[M+H]+1	Phosphocholine	Alkaloids	3.54265e+08	3.3663e+08	3.54786e+08	4.43811e+08	4.54591e+08	4.55506e+08	348.56	10.3353	451.303	6.50407
16	181.072	4.683	[M+H]+1	Theobromine	Alkaloids	1.22452e+09	1.26257e+09	1.45392e+09	7.88687e+08	8.36403e+08	8.30549e+08	1313.67	122.94	818.546	26.0241
17	127.05	0.684	[M+H]+1	Thymine	Alkaloids	1.77197e+06	1.59209e+06	1.85989e+06	2.04116e+06	2.53982e+06	2.39003e+06	1.74132	0.136508	2.32367	0.255867
18	323.029	1.019	[M-H]-1	UMP	Alkaloids	1.30238e+07	1.30791e+07	1.34336e+07	1.47344e+07	1.50193e+07	1.45658e+07	13.1788	0.222381	14.7731	0.229232
19	113.034	0.7	[M+H]+1	Uracil	Alkaloids	1.04167e+06	943774	868128	298768	789571	802925	0.951192	0.0870102	0.630421	0.287298
20	245.076	0.658	[M+H]+1	Uridine	Alkaloids	326786	498374	853204	767091	635131	776852	0.559455	0.268472	0.726358	0.0791552
						1.11577e+10	1.15541e+10	1.19315e+10	1.2136e+10	1.29011e+10	1.23242e+10	11547.8	386.945	12453.8	398.694
21	90.0548	0.625	[M+H]+1	Alanine	Amino acids	5.70949e+07	5.84673e+07	5.32302e+07	5.15955e+07	5.29052e+07	5.22671e+07	56.2641	2.71556	52.2559	0.654927
22	133.061	0.715	[M+H]+1	Asparagine	Amino acids	4.74508e+06	5.0519e+06	4.10196e+06	1.13921e+07	1.19925e+07	1.17671e+07	4.63298	0.484789	11.7172	0.303286
23	134.044	0.72	[M+H]+1	Aspartic acid	Amino acids	6.17362e+06	6.47037e+06	6.23472e+06	7.27406e+06	6.05258e+06	4.62626e+06	6.2929	0.156697	5.9843	1.32522
24	104.071	0.641	[M+H]+1	GABA	Amino acids	1.6612e+08	1.62639e+08	1.6505e+08	1.52653e+08	1.58446e+08	1.55881e+08	164.603	1.78328	155.66	2.90278
25	146.046	0.644	[M-H]-1	Glutamic acid	Amino acids	2.25011e+07	2.39888e+07	2.24843e+07	2.16017e+07	2.11734e+07	2.10909e+07	22.9914	0.86382	21.2887	0.274231
26	145.062	0.624	[M-H]-1	Glutamine	Amino acids	1.82906e+07	1.69984e+07	1.62336e+07	1.11899e+07	1.14674e+07	1.2942e+07	17.1742	1.0397	11.8665	0.941761
27	132.102	1.679	[M+H]+1	Isoleucine	Amino acids	9.75941e+08	9.68989e+08	9.64456e+08	1.07355e+09	1.08488e+09	1.07279e+09	969.796	5.78485	1077.07	6.76985
28	132.102	1.5	[M+H]+1	Leucine	Amino acids	7.06844e+08	6.82917e+08	7.007e+08	8.43084e+08	8.47426e+08	8.36394e+08	696.821	12.4263	842.301	5.55736
29	147.113	0.664	[M+H]+1	Lysine	Amino acids	2.41378e+06	2.00859e+06	1.8009e+06	2.15964e+06	1.12485e+07	2.95791e+06	2.07442	0.311702	5.45533	5.03284
30	150.058	0.709	[M+H]+1	Methionine	Amino acids	3.0293e+06	2.85448e+06	2.40918e+06	3.04338e+06	4.15387e+06	4.50143e+06	2.76432	0.319743	3.89956	0.761569
31	164.072	3.357	[M-H]-1	Phenylalanine	Amino acids	6.31143e+06	5.72401e+06	5.88643e+06	7.24585e+06	7.90178e+06	7.93858e+06	5.97396	0.303333	7.6954	0.389759
32	116.07	0.692	[M+H]+1	Proline	Amino acids	4.10003e+08	4.01947e+08	3.97354e+08	4.81585e+08	5.30508e+08	5.1607e+08	403.101	6.40295	509.388	25.1366
33	130.05	1.169	[M+H]+1	Pyroglutamic acid	Amino acids	1.8554e+08	1.81677e+08	1.74312e+08	1.98081e+08	2.00293e+08	2.05648e+08	180.51	5.7043	201.341	3.89047
34	175.107	1.022	[M+H]+1	Theanine	Amino acids	5.09495e+09	4.96888e+09	4.88389e+09	3.86518e+09	3.9682e+09	3.98919e+09	4982.58	106.194	3940.86	66.3732
35	120.065	0.634	[M+H]+1	Threonine	Amino acids	8.44094e+07	8.29525e+07	8.33985e+07	8.93882e+07	8.93351e+07	9.2148e+07	83.5868	0.74652	90.2904	1.60894
36	205.097	5.553	[M+H]+1	Tryptophan	Amino acids	3.76408e+08	3.62482e+08	3.7141e+08	3.88173e+08	3.9777e+08	3.88383e+08	370.1	7.05469	391.442	5.48093
37	182.081	1.468	[M+H]+1	Tyrosine	Amino acids	3.32803e+08	3.17735e+08	3.25564e+08	3.69938e+08	3.87016e+08	3.93787e+08	325.367	7.53611	383.58	12.2902
38	118.086	0.664	[M+H]+1	Valine	Amino acids	7.19044e+07	7.26073e+07	7.50596e+07	1.15177e+08	1.12472e+08	1.10219e+08	73.1904	1.65645	112.623	2.48228
						8.52548e+09	8.32439e+09	8.25358e+09	7.69231e+09	7.90324e+09	7.87861e+09	8367.82	141.059	7824.72	115.329
39	731.16	9.408	[M+H]+1	C-(4alpha->8)-ECG	Dimeric flavanols	3.29223e+07	2.69875e+07	3.01803e+07	2.64234e+07	2.67461e+07	2.81331e+07	30.03	2.97029	27.1009	0.908418
40	731.16	9.761	[M+H]+1	EC-(4alpha->8)-ECG	Dimeric flavanols	2.21078e+08	1.90918e+08	2.04517e+08	9.10382e+07	9.9119e+07	1.07764e+08	205.504	15.1045	99.3072	8.36474
41	577.135	6.937	[M-H]-1	Procyanidin B1	Dimeric flavanols	9.74697e+07	7.93376e+07	8.36273e+07	5.54143e+07	6.2263e+07	6.45996e+07	86.8115	9.47615	60.759	4.77381
42	577.135	8.297	[M-H]-1	Procyanidin B2	Dimeric flavanols	3.23465e+08	2.69937e+08	2.92701e+08	1.88833e+08	2.10995e+08	2.16858e+08	295.368	26.8631	205.562	14.7813
43	577.135	6.68	[M-H]-1	Procyanidin B3	Dimeric flavanols	4.37402e+07	3.35013e+07	4.05575e+07	7.86742e+06	7.44258e+06	8.68419e+06	39.2664	5.24013	7.99806	0.631035
44	577.135	7.98	[M-H]-1	Procyanidin B4	Dimeric flavanols	1.94361e+09	1.70815e+09	1.81685e+09	1.0576e+09	1.12198e+09	1.23383e+09	1822.87	117.842	1137.8	89.1773
45	865.199	8.656	[M-H]-1	Procyanidin C1	Dimeric flavanols	8.84093e+07	6.92916e+07	7.60282e+07	4.4643e+07	5.46082e+07	5.13868e+07	77.9097	9.69672	50.2127	5.08531
46	867.141	13.924	[M-H]-1	Theaflavin 3,3'-digallate	Dimeric flavanols	6.83702e+07	5.33289e+07	6.65996e+07	3.73252e+07	3.86124e+07	4.21783e+07	62.7662	8.22076	39.372	2.51416
47	563.12	13.49	[M-H]-1	Theaflavin	Dimeric flavanols	7.66902e+07	6.80597e+07	7.26916e+07	8.94295e+07	9.27013e+07	9.12712e+07	72.4805	4.31912	91.134	1.6402
48	715.131	13.976	[M-H]-1	Theaflavin-3'-gallate	Dimeric flavanols	3.2322e+07	2.79695e+07	3.15875e+07	2.9975e+07	3.13748e+07	3.13013e+07	30.6263	2.33001	30.8837	0.787775
49	717.144	13.784	[M+H]+1	Theaflavin-3-gallate	Dimeric flavanols	1.11921e+07	1.03498e+07	1.13097e+07	9.99338e+06	1.05957e+07	1.06753e+07	10.9505	0.523596	10.4215	0.37288
50	915.161	8.589	[M+H]+1	Theasinensin A	Dimeric flavanols	3.46818e+07	3.44318e+07	3.67248e+07	2.51682e+07	2.89072e+07	2.62289e+07	35.2794	1.25794	26.7681	1.9269
51	763.149	6.081	[M+H]+1	Theasinensin B	Dimeric flavanols	1.4229e+07	1.21844e+07	1.5542e+07	1.53781e+07	1.792e+07	1.61662e+07	13.9851	1.69207	16.4881	1.30119
52	899.166	9.631	[M+H]+1	Theasinensin F	Dimeric flavanols	2.04566e+06	1.74358e+06	2.66048e+06	1.95825e+06	2.5641e+06	1.90558e+06	2.14991	0.467256	2.14264	0.365943
						2.99022e+09	2.58619e+09	2.78158e+09	1.68104e+09	1.80583e+09	1.93099e+09	2786	202.05	1805.95	124.971
53	402.154	11.163	[M+H]+1	8-C R-EC-cThea	EPSF	2.94276e+07	2.34666e+07	2.1529e+07	2.30807e+07	2.4641e+07	2.8961e+07	24.8077	4.11656	25.5609	3.04619
54	418.149	10.032	[M+H]+1	8-C R-ECG-cThea	EPSF	7.67596e+06	7.52564e+06	7.81439e+06	1.20492e+07	1.22251e+07	1.19204e+07	7.672	0.144418	12.0649	0.152942
55	568.146	11.185	[M-H]-1	8-C R-EGCG-cThea	EPSF	4.67612e+07	4.70013e+07	4.77703e+07	5.04765e+07	5.48324e+07	5.43063e+07	47.1776	0.527137	53.2051	2.3776
56	402.154	10.575	[M+H]+1	8-C S-EC-cThea	EPSF	1.49722e+06	1.38604e+06	1.41513e+06	1.04155e+06	1.2076e+06	1.45124e+06	1.43279	0.0576561	1.23346	0.206064
57	418.149	9.873	[M+H]+1	8-C S-ECG-cThea	EPSF	4.12713e+06	4.11146e+06	4.09501e+06	4.48513e+06	4.78554e+06	5.15879e+06	4.1112	0.0160582	4.80982	0.337483
58	568.146	10.764	[M-H]-1	8-C S-EGCG-cThea	EPSF	1.63328e+07	1.59519e+07	1.65658e+07	1.78022e+07	1.82428e+07	1.76605e+07	16.2835	0.309903	17.9018	0.303663
						1.05822e+08	9.94429e+07	9.91896e+07	1.08935e+08	1.15934e+08	1.19458e+08	101.485	3.75816	114.776	5.35632
59	289.072	7.283	[M-H]-1	C	Flavanols	1.6486e+08	1.38444e+08	1.39487e+08	1.1726e+08	1.20469e+08	1.28317e+08	147.597	14.9595	122.015	5.68831
60	441.083	11.426	[M-H]-1	CG	Flavanols	2.5037e+06	1.69936e+06	2.2783e+06	2.29991e+06	3.20813e+06	2.88889e+06	2.16045	0.414921	2.79898	0.460736
61	291.086	8.994	[M+H]+1	EC	Flavanols	1.41623e+09	1.25645e+09	1.27816e+09	1.01892e+09	1.05735e+09	1.06657e+09	1316.95	86.6633	1047.61	25.2717
62	441.082	11.139	[M-H]-1	ECG	Flavanols	4.64352e+09	4.59882e+09	4.66749e+09	4.26329e+09	4.30756e+09	4.33076e+09	4636.61	34.8523	4300.54	34.2789
63	611.102	11.014	[M+H]+1	EGC 3,5-digallate	Flavanols	1.89859e+08	1.80318e+08	1.9134e+08	6.24029e+07	6.65114e+07	6.79324e+07	187.172	5.98203	65.6156	2.87155
64	305.066	6.838	[M-H]-1	EGC	Flavanols	1.05438e+09	1.08325e+09	1.10103e+09	1.11781e+09	1.12364e+09	1.14008e+09	1079.55	23.547	1127.18	11.5474
65	457.077	9.089	[M-H]-1	EGCG	Flavanols	9.60212e+09	9.47361e+09	9.72372e+09	9.71526e+09	9.731e+09	9.74159e+09	9599.82	125.069	9729.29	13.2452
66	471.093	10.704	[M-H]-1	EGCG3''Me	Flavanols	7.84697e+06	7.86603e+06	6.58032e+06	8.30474e+07	7.6312e+07	7.45222e+07	7.43111	0.736868	77.9605	4.49536
67	473.108	10.845	[M+H]+1	EGCG4''Me	Flavanols	1.12944e+06	1.099e+06	1.19075e+06	1.35099e+06	1.12493e+06	1.08493e+06	1.13973	0.0467307	1.18695	0.143465
68	307.081	4.666	[M-H]-1	GC	Flavanols	7.8146e+07	8.25015e+07	7.78176e+07	6.07291e+07	6.20122e+07	6.33441e+07	79.4883	2.61461	62.0285	1.30756
69	457.078	9.774	[M-H]-1	GCG	Flavanols	3.98309e+07	3.98748e+07	4.21991e+07	3.80714e+07	3.55409e+07	3.66132e+07	40.635	1.35477	36.7418	1.27012
						1.72004e+10	1.68639e+10	1.72313e+10	1.64804e+10	1.65847e+10	1.66537e+10	17098.6	203.768	16573	87.2231
70	595.165	9.331	[M+H]+1	Apigenin-6,8-C-diglucoside	Flavone/flavonol/flavanone glycosides	3.45176e+07	3.58141e+07	3.54505e+07	6.30538e+07	6.14717e+07	6.20228e+07	35.2607	0.668767	62.1827	0.803112
71	433.112	11.113	[M+H]+1	Isovitexin	Flavone/flavonol/flavanone glycosides	7.85221e+06	8.0335e+06	8.48987e+06	1.49692e+07	1.8028e+07	1.69518e+07	8.12519	0.328568	16.6497	1.55164
72	595.145	14.037	[M+H]+1	Kaempferol 3-(2''-P-coumarylglucoside)	Flavone/flavonol/flavanone glycosides	443489	1.23771e+06	960120	452372	439626	408744	0.880438	0.40306	0.433581	0.0224331
73	601.119	11.82	[M+H]+1	Kaempferol 3-(6''-galloylglucoside)	Flavone/flavonol/flavanone glycosides	1.31272e+07	1.33245e+07	1.33368e+07	8.9509e+06	8.77336e+06	8.46756e+06	13.2628	0.11763	8.7306	0.24449
74	419.097	12.264	[M+H]+1	Kaempferol 3-arabinoside	Flavone/flavonol/flavanone glycosides	2.79524e+06	2.71948e+06	2.78422e+06	4.2466e+06	4.26345e+06	4.14071e+06	2.76631	0.0409274	4.21692	0.0665374
75	739.167	15.359	[M-H]-1	Kaempferol 3-dicoumarylglucoside	Flavone/flavonol/flavanone glycosides	3.79005e+07	8.72036e+07	6.05224e+07	3.0674e+07	2.33283e+07	2.11705e+07	61.8755	24.6794	25.0576	4.98217
76	755.204	11.137	[M-H]-1	Kaempferol 3-galactosylrutinoside	Flavone/flavonol/flavanone glycosides	1.89472e+07	1.84699e+07	2.15187e+07	1.84555e+07	2.35235e+07	2.24936e+07	19.6453	1.63986	21.4909	2.67868
77	755.204	11.396	[M-H]-1	Kaempferol 3-glucosylrutinoside	Flavone/flavonol/flavanone glycosides	7.99602e+08	6.15091e+08	6.21824e+08	9.08613e+08	6.34995e+08	6.00304e+08	678.839	104.638	714.638	168.881
78	601.118	11.385	[M+H]+1	Kaempferol 7-(6''-galloylglucoside)	Flavone/flavonol/flavanone glycosides	2.13136e+07	1.7711e+07	1.77418e+07	7.5863e+06	5.299e+06	5.5961e+06	18.9221	2.07112	6.16047	1.24371
79	449.107	12.154	[M+H]+1	Kaempferol 7-O-glucoside	Flavone/flavonol/flavanone glycosides	1.21731e+06	1.16534e+06	2.46562e+06	1.60473e+06	3.27093e+06	3.30377e+06	1.61609	0.736174	2.72648	0.971598
80	595.145	14.481	[M+H]+1	Kaempferol-3-coumaroyglucoside	Flavone/flavonol/flavanone glycosides	36482.9	110008	7.56173e+06	60760	96658.7	2.98001e+06	2.56941	4.32363	1.04581	1.67516
81	449.107	11.77	[M+H]+1	Kaempferol-3-galactoside	Flavone/flavonol/flavanone glycosides	5.53305e+07	5.61951e+07	5.6913e+07	9.16873e+07	9.16403e+07	9.00751e+07	56.1462	0.792414	91.1342	0.917554
82	449.107	12.022	[M+H]+1	Kaempferol-3-glucoside	Flavone/flavonol/flavanone glycosides	6.62276e+07	7.44129e+07	7.11905e+07	1.54972e+08	1.48675e+08	1.40336e+08	70.6103	4.12339	147.995	7.34197
83	595.165	11.742	[M+H]+1	Kaempferol-3-rutinoside	Flavone/flavonol/flavanone glycosides	7.93714e+07	8.43795e+07	8.33078e+07	1.65251e+08	1.63413e+08	1.59868e+08	82.3529	2.63711	162.844	2.73591
84	449.107	11.138	[M+H]+1	Luteolin-7-O-glucoside	Flavone/flavonol/flavanone glycosides	1.92972e+06	1.66036e+06	2.37355e+06	2.10244e+06	2.26038e+06	2.33976e+06	1.98787	0.360132	2.23419	0.120807
85	595.166	11.502	[M+H]+1	Luteolin-7-O-rutinoside	Flavone/flavonol/flavanone glycosides	6.55085e+06	7.03836e+06	7.03029e+06	9.4048e+06	9.3154e+06	9.65454e+06	6.87316	0.279164	9.45825	0.175776
86	611.139	13.482	[M+H]+1	Quercetin 3-(3-p-coumaroylglucoside)	Flavone/flavonol/flavanone glycosides	148793	139470	73044.8	178946	336000	274660	0.120436	0.0413058	0.263202	0.0791516
87	627.155	10.445	[M+H]+1	Quercetin diglucoside	Flavone/flavonol/flavanone glycosides	675213	568025	606989	1.7695e+06	1.44007e+06	1.65098e+06	0.616742	0.0542554	1.62018	0.166858
88	787.194	10.006	[M-H]-1	Quercetin triglucoside	Flavone/flavonol/flavanone glycosides	2.87138e+07	2.88729e+07	3.00662e+07	7.26836e+07	6.90484e+07	6.58361e+07	29.2176	0.739189	69.1894	3.42595
89	771.199	10.646	[M-H]-1	Quercetin-3-galacosylrutinoside	Flavone/flavonol/flavanone glycosides	5.90496e+07	6.21638e+07	6.26226e+07	1.8277e+08	1.78832e+08	1.77971e+08	61.2787	1.94403	179.858	2.55852
90	465.102	11.351	[M+H]+1	Quercetin-3-galactoside	Flavone/flavonol/flavanone glycosides	4.68638e+07	4.97503e+07	4.82862e+07	1.42972e+08	1.3358e+08	1.32715e+08	48.3001	1.44326	136.422	5.68832
91	465.103	11.485	[M+H]+1	Quercetin-3-glucoside	Flavone/flavonol/flavanone glycosides	4.69082e+07	4.9725e+07	150001	1.43173e+08	1.3358e+08	1.33051e+08	32.2611	27.8446	136.601	5.69752
92	773.211	10.81	[M+H]+1	Quercetin-3-glucosylrutinoside	Flavone/flavonol/flavanone glycosides	1.30285e+08	1.33342e+08	1.31172e+08	4.70031e+08	4.54075e+08	3.53652e+08	131.6	1.57247	425.919	63.0919
93	611.159	11.121	[M+H]+1	Rutin (Quercetin 3-rutinoside)	Flavone/flavonol/flavanone glycosides	4.48868e+07	5.04918e+07	5.71324e+07	5.8763e+07	7.23935e+07	7.16702e+07	50.837	6.13011	67.6089	7.66932
94	433.112	11.185	[M+H]+1	Vitexin	Flavone/flavonol/flavanone glycosides	1.66679e+07	1.75682e+07	1.70801e+07	3.99109e+07	4.0916e+07	3.9184e+07	17.1054	0.450661	40.0036	0.869697
95	425.087	12.152	[M-H]-1	Epiafzelechin 3-gallate	Flavone/flavonol/flavanone glycosides	3.40313e+08	2.25196e+08	2.35679e+08	4.11672e+08	3.72658e+08	3.86129e+08	267.063	63.6527	390.153	19.816
96	285.041	14.974	[M-H]-1	Kaempferol	Flavone/flavonol/flavanone glycosides	3.79481e+07	4.53254e+07	4.37525e+07	6.61567e+07	6.12049e+07	5.97452e+07	42.342	3.88564	62.3689	3.36053
97	285.041	13.912	[M-H]-1	Luteolin	Flavone/flavonol/flavanone glycosides	2.14586e+06	1.59999e+06	1.75775e+06	4.25428e+06	4.38283e+06	4.4585e+06	1.83454	0.280919	4.36521	0.103244
98	319.044	12.523	[M+H]+1	Myricetin	Flavone/flavonol/flavanone glycosides	293387	229420	262476	1.75695e+06	1.60655e+06	1.57085e+06	0.261761	0.0319893	1.64479	0.098766
99	273.076	14.802	[M+H]+1	Naringenin	Flavone/flavonol/flavanone glycosides	3.70456e+06	3.49569e+06	3.72652e+06	2.75804e+06	2.11239e+06	2.06193e+06	3.64225	0.127403	2.31079	0.388152
100	301.035	13.932	[M-H]-1	Quercetin	Flavone/flavonol/flavanone glycosides	2.28306e+07	2.03061e+07	1.96585e+07	4.22028e+07	4.11348e+07	4.09299e+07	20.9317	1.67606	41.4225	0.683486
						1.9286e+09	1.71334e+09	1.6655e+09	3.12314e+09	2.76609e+09	2.62101e+09	1769.15	140.146	2836.75	258.411
101	425.142	8.595	[M+H]+1	Benzyl primeveroside	GBVs	2.0235e+07	2.0708e+07	2.05734e+07	2.23079e+07	2.14472e+07	2.14966e+07	20.5055	0.243713	21.7505	0.483289
102	417.173	10.418	[M+H]+1	cis-3-Hexenyl primeveroside	GBVs	6.28751e+06	6.57456e+06	6.24648e+06	7.11125e+06	5.66651e+06	6.92953e+06	6.36952	0.178751	6.5691	0.786924
103	487.214	11.755	[M+H]+1	Linalool oxide primeveroside	GBVs	4.62295e+07	4.49046e+07	4.87156e+07	1.1821e+08	1.22653e+08	1.25458e+08	46.6166	1.93478	122.107	3.65502
104	471.22	14.15	[M+Na]+1	Linalool primeveroside	GBVs	2.15773e+07	2.6816e+07	2.84622e+07	1.80399e+07	1.82492e+07	1.86322e+07	25.6185	3.59527	18.3071	0.300382
105	439.157	10.16	[M+H]+1	Phenylethyl primeveroside	GBVs	5.04274e+07	5.2305e+07	5.1834e+07	4.3047e+07	4.29945e+07	4.08767e+07	51.5221	0.976875	42.3061	1.23811
						1.44757e+08	1.51308e+08	1.55832e+08	2.08716e+08	2.1101e+08	2.13393e+08	150.632	5.56833	211.04	2.339
106	290.269	15.004	[M+H]+1	Hydroxyhexadecanoic acid	Lipids	8.48045e+07	8.58487e+07	9.8518e+07	7.6379e+07	1.05082e+08	1.19317e+08	89.7238	7.63393	100.259	21.8716
107	496.339	17.018	[M+H]+1	LysoPC(16:0)	Lipids	5.26708e+08	5.07266e+08	5.21271e+08	3.55355e+08	3.67735e+08	3.51161e+08	518.415	10.0307	358.083	8.61722
108	522.355	17.213	[M+H]+1	LysoPC(18:1)	Lipids	3.66701e+07	3.56593e+07	3.75169e+07	5.30975e+07	5.58091e+07	5.18012e+07	36.6154	0.930004	53.5693	2.04522
109	520.339	16.768	[M+H]+1	LysoPC(18:2)	Lipids	1.33353e+08	1.25886e+08	1.41643e+08	1.09042e+08	1.15886e+08	1.079e+08	133.628	7.88216	110.942	4.31921
110	518.324	16.443	[M+H]+1	LysoPC(18:3)	Lipids	9.2569e+07	8.79191e+07	9.41896e+07	4.723e+07	5.33588e+07	4.55802e+07	91.5592	3.2549	48.723	4.0986
111	274.273	15.59	[M+H]+1	Palmitic acid	Lipids	2.495e+09	2.85329e+09	2.41105e+09	2.47487e+09	2.49442e+09	2.61577e+09	2586.45	234.874	2528.36	76.3298
112	256.263	17.109	[M+H]+1	Palmitic amide	Lipids	7.92852e+07	7.90522e+07	7.88866e+07	8.83055e+07	8.50303e+07	1.00714e+08	79.0747	0.200252	91.3501	8.27343
113	318.299	15.62	[M+H]+1	Phytosphingosine	Lipids	1.36091e+09	2.01405e+09	1.22503e+09	1.74229e+09	1.45582e+09	1.56496e+09	1533.33	421.826	1587.69	144.583
114	302.305	16.063	[M+H]+1	Sphinganine	Lipids	3.51266e+08	3.7751e+08	4.21429e+08	3.68047e+08	4.76818e+08	5.10411e+08	383.401	35.4504	451.758	74.4168
						5.16057e+09	6.16648e+09	5.02953e+09	5.31462e+09	5.20996e+09	5.46761e+09	5452.19	622.053	5330.73	129.579
115	174.076	1.192	[M+H]+1	2,6-Piperidinedicarboxylic acid	Organic acids	9.24808e+07	9.10919e+07	9.14533e+07	7.64972e+07	7.86771e+07	7.9874e+07	91.6754	0.720566	78.3494	1.71207
116	197.117	11.408	[M+H]+1	2,2'-(3-methylcyclohexane-1,1-diyl)diacetic acid	Organic acids	5.03453e+07	3.99811e+07	4.21168e+07	7.05668e+07	5.88639e+07	5.66982e+07	44.1478	5.47246	62.043	7.46083
117	215.016	0.728	[M+H]+1	Citric acid	Organic acids	5.91892e+06	8.55676e+06	8.79701e+06	6.99086e+06	6.44407e+06	4.96128e+06	7.75756	1.59684	6.13207	1.05015
118	219.047	0.673	[M+H]+1	Gluconic acid	Organic acids	532859	872942	564754	525757	349814	438804	0.656852	0.187818	0.438125	0.0879735
119	215.016	0.854	[M+H]+1	Isocitric acid	Organic acids	2.34351e+06	2.10908e+06	2.01743e+06	1.54176e+06	1.53308e+06	1.77474e+06	2.15667	0.168172	1.61652	0.137086
120	220.118	4.34	[M+H]+1	Pantothenic acid	Organic acids	1.84945e+07	1.75822e+07	1.85487e+07	1.71199e+07	1.81341e+07	1.76933e+07	18.2085	0.543075	17.6491	0.508524
121	191.056	0.702	[M-H]-1	Quinic acid	Organic acids	1.6001e+09	1.41006e+09	1.14548e+09	8.06324e+08	1.25836e+09	1.26124e+09	1385.22	228.324	1108.64	261.818
						1.77022e+09	1.57026e+09	1.30898e+09	9.79567e+08	1.42236e+09	1.42268e+09	1549.82	231.295	1274.87	255.74
122	130.086	2.801	[M+H]+1	1-Ethyl-5-hydroxy-2-pyrrolidinone	Others	1.19754e+09	1.11469e+09	1.15209e+09	1.0437e+09	1.10334e+09	1.07764e+09	1154.77	41.489	1074.9	29.9117
123	86.0963	1.679	[M+H]+1	1-Methylpyrrolidine	Others	5.31464e+08	5.21237e+08	5.21583e+08	5.92349e+08	5.95517e+08	6.06732e+08	524.761	5.8075	598.199	7.55719
124	257.138	8.169	[M+H]+1	2-[4-(3-Hydroxypropyl)-2-methoxyphenoxy]-1,3-propanediol	Others	4.13661e+07	3.97295e+07	4.03805e+07	3.12873e+07	3.19758e+07	3.11722e+07	40.492	0.823977	31.4784	0.434555
125	181.122	15.526	[M+H]+1	Dihydroactinidiolide	Others	3.01766e+07	2.95815e+07	3.12048e+07	6.65691e+07	6.79904e+07	6.81412e+07	30.321	0.821262	67.5669	0.867409
126	607.255	16.076	[M+H]+1	Phaeophorbide b	Others	1.57334e+06	1.92985e+06	1.17175e+06	4.90558e+06	3.69409e+06	4.96204e+06	1.55831	0.379275	4.52057	0.716309
127	337.16	1.068	[M+H]+1	Theanine glucoside	Others	9.29434e+08	9.10065e+08	9.2725e+08	6.85714e+08	7.36303e+08	7.23743e+08	922.25	10.6086	715.253	26.3414
128	179.056	0.703	[M-H]-1	Glucose	Others	4.59352e+07	4.31319e+07	4.06954e+07	3.64539e+07	5.78473e+07	5.74e+07	43.2542	2.62207	50.5671	12.2244
129	341.109	0.699	[M-H]-1	Sucrose	Others	5.67683e+07	5.76742e+07	4.93565e+07	5.71542e+07	7.38825e+07	7.82992e+07	54.5997	4.56326	69.7786	11.1539
130	293.099	7.63	[M+H]+1	Benzyl glucoside	Others	1.19401e+07	1.13474e+07	1.13663e+07	9.90243e+06	9.54644e+06	9.66835e+06	11.5513	0.336855	9.70574	0.180913
						2.8462e+09	2.72939e+09	2.7751e+09	2.52804e+09	2.68009e+09	2.65776e+09	2783.56	58.8627	2621.97	82.1048
131	635.089	10.058	[M-H]-1	1,3,6-Tri-O-galloyl-beta-D-glucose	Phenolic acids	1.60803e+09	1.57064e+09	1.65556e+09	8.62104e+08	1.16311e+09	1.19915e+09	1611.41	42.5604	1074.79	185.07
132	515.12	12.098	[M-H]-1	3,5-Di-caffeoylquinic acid	Phenolic acids	1.14301e+07	1.07224e+07	1.09627e+07	1.08063e+07	1.12419e+07	1.09724e+07	11.0384	0.35988	11.0069	0.219856
133	337.093	9.09	[M-H]-1	3-Coumaroylquinic acid	Phenolic acids	1.18443e+07	2.14887e+07	2.11674e+07	3.18438e+07	2.01858e+07	2.01644e+07	18.1668	5.47779	24.0647	6.73695
134	337.093	6.827	[M-H]-1	4-Coumaroylquinic acid	Phenolic acids	6.96306e+07	1.02346e+08	1.03175e+08	1.21135e+08	1.72684e+08	2.82801e+08	91.7172	19.1321	192.206	82.5822
135	355.102	7.382	[M+H]+1	Chlorogenic acid	Phenolic acids	5.22692e+07	5.03686e+07	5.15017e+07	2.9375e+07	3.08225e+07	2.979e+07	51.3798	0.956122	29.9958	0.745376
136	355.102	5.664	[M+H]+1	Chlorogenic acid isomer	Phenolic acids	314494	404393	394635	1.71309e+06	1.58779e+06	1.48367e+06	0.371174	0.0493281	1.59485	0.114876
137	467.081	10.053	[M+H]+1	Digalloylglucose	Phenolic acids	1.76007e+08	2.75363e+08	2.92162e+08	1.49143e+08	2.1141e+08	2.11148e+08	247.844	62.7768	190.567	35.8743
138	169.014	2.488	[M-H]-1	Gallic acid	Phenolic acids	1.95769e+09	1.88566e+09	1.96386e+09	1.87317e+09	1.89472e+09	1.86698e+09	1935.74	43.4746	1878.29	14.5655
139	330.06	1.983	[M-H]-1	Galloylglucose	Phenolic acids	2.39549e+06	2.32041e+06	2.30315e+06	1.55102e+06	1.39529e+06	1.44133e+06	2.33968	0.0490956	1.46254	0.080004
140	169.049	6.778	[M+H]+1	Methoxysalicylic acid	Phenolic acids	1.01044e+07	8.65228e+06	6.78186e+06	1.04089e+07	9.7323e+06	6.87669e+06	8.51284	1.66565	9.00597	1.87479
141	183.03	6.747	[M-H]-1	Methyl gallate	Phenolic acids	2.19645e+09	2.19584e+09	2.29705e+09	1.71535e+09	1.61492e+09	1.58862e+09	2229.78	58.2564	1639.63	66.8788
142	633.073	7.424	[M-H]-1	Sanguiin H4	Phenolic acids	9.81493e+08	3.2202e+09	9.80524e+08	1.16738e+09	1.26589e+09	1.19247e+09	1727.4	1292.8	1208.58	51.1922
143	633.073	7.723	[M-H]-1	Strictinin	Phenolic acids	4.05224e+09	4.03091e+09	4.06698e+09	3.14093e+09	3.23162e+09	3.12443e+09	4050.04	18.1313	3165.66	57.7143
144	345.081	2.533	[M+H]+1	Theogallin	Phenolic acids	2.76287e+09	2.44181e+09	2.74787e+09	2.32188e+09	2.35346e+09	2.37951e+09	2650.85	181.192	2351.62	28.8603
145	149.06	3.367	[M+H]+1	trans-Cinnamic acid	Phenolic acids	1.95572e+07	1.81058e+07	1.81939e+07	2.28621e+07	2.49436e+07	2.47684e+07	18.619	0.813723	24.1914	1.15448
						1.39123e+10	1.58348e+10	1.42185e+10	1.14597e+10	1.20077e+10	1.19406e+10	14655.2	1032.98	11802.7	298.95
